# Supplementary material for: Combination of Conventional Drugs with Biocompounds Derived from Cinnamic Acid: A Promising Option for Breast Cancer Therapy
Source: Biomedicines. 2023 Jan 19;11(2):275. doi: 10.3390/biomedicines11020275 (PMC9952910; doi:10.3390/biomedicines11020275)
Supplement: Supplementary file 1 [file biomedicines-11-00275-s001.zip]

Archive with 1 entries (1 files):
- biomedicines-2149610-supplementary.pdf
